# Supplementary material for: Embryonic Stem Cell-Derived Exosomes Attenuate Transverse Aortic Constriction Induced Heart Failure by Increasing Angiogenesis
Source: Front Cardiovasc Med. 2021 Jun 28;8:638771. doi: 10.3389/fcvm.2021.638771 (PMC8273241; doi:10.3389/fcvm.2021.638771)
Supplement: Supplementary file 1 [file Table_1.xlsx]

## Sheet: Sheet1
TAC+EXO		EF	FS	LVIDS	LVIDD					TAC		EF	FS	LVIDS	LVIDD		TAC+EXO+A	ADZ4547		EF	FS	LVIDS	LVIDD			Ctrol	EF（%）	FS（%）	LVIDS	LVDD
		49.8	25.2381	3.56157	4.76							40.4	19.6	3.63	4.51					36.377	17.378	3.675	4.48				79.945	47.933	1.89	3.745
		66	35.7143	2.24583	3.49							34	15.98	3.7	4.4					41.042	20.033	3.465	4.55				65.739	35.637	2.38	3.64
		55.3	28.4153	2.97176	4.15							25.2	11.56	3.99	4.51					31.9	14.95	3.74	4.4				54.848	28.283	3.465	4.305
		44.8	21.9101	3.15324	4.04							42.054	20.6573	3.8338	4.83194					39.4	19.44	4.61	5.72				65.083	35.562	3.01	4.62
		49	24.5989	3.19861	4.24							36.073	17.2414	3.81111	4.60509					34	15.92	3.83	4.56				62.801	33.437	2.52	3.85
		42.775	20.82	3.36	4.2							42.6833	21.0281	3.8338	4.85463					39.8	19.1	3.27	4.04
		43.454	21.242	3.29	4.095							40.4655	19.7115	3.78843	4.71852
		47.264	23.672	3.605	4.69
