# Supplementary material for: Embryonic Stem Cell-Derived Exosomes Attenuate Transverse Aortic Constriction Induced Heart Failure by Increasing Angiogenesis
Source: Front Cardiovasc Med. 2021 Jun 28;8:638771. doi: 10.3389/fcvm.2021.638771 (PMC8273241; doi:10.3389/fcvm.2021.638771)
Supplement: Supplementary file 2 [file Table_2.xlsx]

## Sheet: Sheet1
Control	12.8	1		TAC	12.5	0.976562		TAC+EXO	26	2.03125		TAC+EXO+ADZ4547		26.6	2.07812
	8.8	1			28.6	3.25			15.5	1.76136				18.9	2.14773
	10.3	1			32.5	3.15534			12.8	1.24272				17.5	1.69903
	9.8	1			20.3	2.07143			32.2	3.28571				15.6	1.59184
	6.6	1			32.6	4.93939			23.8	3.60606				15.2	2.30303
	8.9	1			28.6	3.21348			12.5	1.40449				18	2.02247
	10.5	1			21.9	2.08571			16.1	1.53333				22.8	2.17143
	12.1	1			11.6	0.958678			20.2	1.66942				18.9	1.56198
	11.5	1			10.3	0.895652			39	3.3913				32.3	2.8087
	12.8	1			19.5	1.52344			18.5	1.44531				12.6	0.984375
	9.5	1			22.1	2.32632			20.7	2.17895				16.8	1.76842
	8.9	1			23.5	2.64045			27.2	3.05618				14.9	1.67416
