# Supplementary material for: Embryonic Stem Cell-Derived Exosomes Attenuate Transverse Aortic Constriction Induced Heart Failure by Increasing Angiogenesis
Source: Front Cardiovasc Med. 2021 Jun 28;8:638771. doi: 10.3389/fcvm.2021.638771 (PMC8273241; doi:10.3389/fcvm.2021.638771)
Supplement: Supplementary file 3 [file Table_3.xlsx]

## Sheet: Sheet1
control	1.08558	1		FGF2	2.14282	1.9739		EXO	2.07833	1.9145		EXO+siRNA	1.39242	1.28265
	0.984677	1			2.63332	2.6743			1.98381	2.01468			1.32597	1.34661
	0.929747	1			2.04022	2.19438			1.91438	2.05903			1.07842	1.1599
	0.8635	1			2.03396	2.35549			2.06408	2.39037			0.835152	0.967171
	1.13645	1			2.02473	1.78162			1.91078	1.68135			1.04069	0.915733
