# Supplementary material for: Embryonic Stem Cell-Derived Exosomes Attenuate Transverse Aortic Constriction Induced Heart Failure by Increasing Angiogenesis
Source: Front Cardiovasc Med. 2021 Jun 28;8:638771. doi: 10.3389/fcvm.2021.638771 (PMC8273241; doi:10.3389/fcvm.2021.638771)
Supplement: Supplementary file 4 [file Table_4.xlsx]

## Sheet: Sheet1
Control	83.263	1	TAC	42.751	0.513445		TAC+EXO	64.67	0.776696			TAC+EXO+ADZ4547		36.78	0.441733
	58.225	1		40.039	0.68766			72.56	1.2462					58.89	1.01142
	70.68	1		43.406	0.61412			77.85	1.10144					57.87	0.818761
	81.102	1		36.222	0.446623			76.45	0.94264					45.56	0.561762
	66.869	1		35.384	0.529154			60.68	0.907446					43.51	0.650675
	65.88	1		43.032	0.653188			64.21	0.974651					36.89	0.559957
	65.78	1		50.318	0.764944			76.87	1.16859					50.32	0.764974
	78.43	1		39.871	0.508364			59.87	0.763356					35.76	0.455948
	72.9	1		40.33	0.553224			68.99	0.946365					33.78	0.463374
	73.56	1		35.66	0.484774			73.45	0.998505					43.89	0.596656
	66.89	1		43.65	0.652564			87.54	1.30872					46.76	0.699058
	62	1		51.23	0.82629			74.87	1.20758					50.86	0.820323
